# Supplementary material for: BrRLP48, Encoding a Receptor-Like Protein, Involved in Downy Mildew Resistance in Brassica rapa
Source: Front Plant Sci. 2018 Nov 23;9:1708. doi: 10.3389/fpls.2018.01708 (PMC6265505; doi:10.3389/fpls.2018.01708)
Supplement: Supplementary file 1 [file Table_1.xlsx]

## Sheet: Table S1
Table S1. SNP markers and phenotypes of recombinants
Recombinant name	SNP Markers														Phenotype
	A04-4305125	A04-4537066	A04-4745515	A04-4941336	A04_5049919	A04_5104944	A04-5142946	A04_5235282	A04_5277814	A04_5314176	A04_5326733	A04_5398232	A04_5572917	A04_5600861
13	A	A	A	A	A	A	H	H	H	H	H	A	A	A	Resistant
465	A	A	A	A	A	A	H	H	H	H	H	H	H	H	Resistant
836	A	A	A	A	A	A	H	H	H	H	H	H	H	H	Resistant
324	A	A	A	A	A	H	H	H	H	H	H	H	H	H	Resistant
780	A	A	A	A	A	H	H	H	H	H	H	H	H	H	Resistant
117	A	A	A	A	A	H	H	H	H	H	H	H	H	H	Resistant
447	A	A	B	B	B	B	B	B	B	B	B	B	B	B	Resistant
536	A	A	H	H	H	H	H	H	H	H	H	H	H	H	Resistant
774	A	A	H	H	H	H	H	H	H	H	H	H	H	H	Resistant
185	H	H	H	H	H	H	H	H	H	H	A	A	A	A	Resistant
636	H	H	H	B	B	B	B	B	B	B	A	A	A	A	Resistant
656	B	B	B	B	B	B	B	B	B	B	A	A	A	A	Resistant
681	H	H	H	H	H	H	H	H	H	H	H	H	A	A	Resistant
833	A	A	A	A	A	A	A	A	A	A	A	B	B	B	Susceptible
739	H	H	H	H	H	A	A	A	A	A	A	A	A	A	Susceptible
451	H	H	H	H	A	A	A	A	A	A	A	A	A	A	Susceptible
767	H	H	H	H	A	A	A	A	A	A	A	A	A	A	Susceptible
A511				A	A	A	A	A	A	H	H	A	A		Resistant
A418				A	A	A	A	A	A	H	H	A	A		Resistant
A27				A	A	A	A	A	B	B	B	A	A		Resistant
A321				H	H	H	H	H	A	A	A	A	A		Susceptible
A26				H	H	H	H	A	A	A	A	A	A		Susceptible
A653				B	B	B	B	B	A	A	A	A	A		Susceptible
A, the genotype of susceptible parent; B, the genotype of resistant parent; H, the hyterozygous genotype of two parents

## Sheet: Table S2
Table S2. Concentration of SA and JA in BY and MM after inoculation
Type of hormones	Hours after inoculation	Meterials	Concentration of hormone in three biological repeats (ng/ml)			Average
SA	0 h	BY	28.8163	29.7223	31.1807	29.91±1.19
		MM	33.9956	34.1507	34.7417	34.3±0.39
	4 h	BY	37.41	35.69	34.58	35.89±1.43
		MM	64.0734	64.2672	64.3156	64.22±0.13
	12 h	BY	42.7941	41.4715	39.8581	41.36±1.47
		MM	99.1996	103.173	101.38	101.25±1.99
JA	0 h	BY	70.3384	71.1837	80.0993	73.87±5.41
		MM	92.4503	85.6613	88.9876	89.03±3.39
	4 h	BY	63.5698	66.8915	67.3505	65.94±2.06
		MM	34.7305	40.8651	36.6949	37.43±3.13
	12 h	BY	55.2547	56.727	53.4825	55.15±1.62
		MM	22.325	18.955	18.3061	19.86±2.16

## Sheet: Table S3
Table S3. Expression ratio of candidate genes after SA and JA treatment
Gene	Hormone treatment	Meterials	Time points after inoculation
			0 h	2 h	4 h	6 h	8 h	12 h	24 h	2 d	3 d	4 d	5 d
BrLRR1	JA	BY	1	0.0804219	1.77584	0.569702	0.730397	1.46987	0.73928	0.692379	1.88915	1.80759	1.46882
		MM	1	0.515558	0.873096	0.244508	0.102063	2.14813	0.229353	1.11629	1.8462	0.127291	0.64416
	SA	BY	1	2.20757	0.437107	0.789563	0.499821	1.12938	0.919955	0.23122	1.54265	0.398178	0.275957
		MM	1	1.49712	0.627538	0.220947	1.0455	2.5585	0.390337	0.355925	1.5265	0.479015	1.07984
BrLRR2	JA	BY	1	2.08042	1.77584	0.569702	0.998926	2.68716	0.73928	0.692379	2.88915	1.80759	1.46882
		MM	1	0.515558	0.873096	0.244508	0.102063	1.44813	0.229353	1.11629	1.8462	0.127291	0.64416
	SA	BY	1	1.20757	0.437107	0.0789563	0.499821	2.12938	0.919955	0.23122	0.542647	0.398178	0.275957
		MM	1	2.49712	1.62754	0.220947	1.0455	1.5585	0.390337	0.355925	1.5265	0.479015	1.07984
BrRLP47	JA	BY	1	1.61898	0.706929	0.340105	0.998389	1.74133	0.681744	0.393819	1.42421	0.500524	1.50513
		MM	1	1.1671	0.692999	0.454063	0.822587	1.86547	0.194166	0.180535	1.28888	0.202266	2.34598
	SA	BY	1	1.40409	2.36804	0.195096	0.619764	1.76202	0.878596	1.00931	0.948502	3.12304	0.31176
		MM	1	1.48926	2.41857	0.366558	0.565586	0.959735	0.0604376	0.445163	0.637385	1.29163	0.40069
BrRLP48	JA	BY	1	1.04153	1.34002	0.591068	1.26907	0.335971	1.8672	0.287553	2.20134	0.516361	0.778058
		MM	1	0.252331	0.409898	0.126256	0.236367	0.519185	0.0869644	1.38592	1.82172	0.368079	1.50074
	SA	BY	1	1.5267	2.80576	2.11208	1.08969	1.5703	0.958929	1.14395	0.70323	2.42016	0.440016
		MM	1	17.6008	16.5292	1.3185	3.99226	61.7717	2.43756	1.69656	2.2091	0.617734	1.78216

## Sheet: Table S4
Table S4. Primer list
Primer name	Sequence
A04_4305125_A1	GAAGGTGACCAAGTTCATGCTACGTCGTCGTTGTCTCTCTCTC
A04_4305125_A2	GAAGGTCGGAGTCAACGGATTCACGTCGTCGTTGTCTCTCTCTA
A04_4305125_C	GAGAGAGAAAGAGATGACGACGAGAAA
A04_4537066_A1	GAAGGTGACCAAGTTCATGCTTTTCTTAATACCACTTTTCACTTATACACTAAT
A04_4537066_A2	GAAGGTCGGAGTCAACGGATTTCTTAATACCACTTTTCACTTATACACTAAC
A04_4537066_C	GTATTTTGACCATTAAAAATCTGGTGGTATATTT
A04_4745515_A1	GAAGGTGACCAAGTTCATGCTTTCACCACGTGCATCTCCTTGC
A04_4745515_A2	GAAGGTCGGAGTCAACGGATTATTTTCACCACGTGCATCTCCTTGT
A04_4745515_C	CTTTGTATCCCTGAGGATAACCAAGAAAAA
A04_4941336_A1	GAAGGTGACCAAGTTCATGCTTCACTGCGTAGGTCTTCATAAGGT
A04_4941336_A2	GAAGGTCGGAGTCAACGGATTTCACTGCGTAGGTCTTCATAAGGA
A04_4941336_C	ATAGACGATTCGACAACCGACAATACTA
A04_5049919_A1	GAAGGTGACCAAGTTCATGCTAATTACCTCATCTTCGCTTGCTGTG
A04_5049919_A2	GAAGGTCGGAGTCAACGGATTAAATTACCTCATCTTCGCTTGCTGTA
A04_5049919_C	GGGTCGTGATAGATAGTATTGAGCATTTT
A04_5104944_A1	GAAGGTGACCAAGTTCATGCTCTAAACCGGGAGAATATTTCAAATGCA
A04_5104944_A2	GAAGGTCGGAGTCAACGGATTCTAAACCGGGAGAATATTTCAAATGCT
A04_5104944_C	TATATGATGTCAGCGATGGTTGGATCAT
A04_5142946_A1	GAAGGTGACCAAGTTCATGCTCAATAAGAAAAGAGGTGGAGGGCTA
A04_5142946_A2	GAAGGTCGGAGTCAACGGATTAATAAGAAAAGAGGTGGAGGGCTG
A04_5142946_C	GACGCTGATTTCTCGAGGGGCAA
A04_5235282_A1	GAAGGTGACCAAGTTCATGCTAGCACTAGAGCTTGCGGATACC
A04_5235282_A2	GAAGGTCGGAGTCAACGGATTAAGCACTAGAGCTTGCGGATACT
A04_5235282_C	TTTGTCATTTAAGAGTAATATACCCGGACAT
A04_5277814_A1	GAAGGTGACCAAGTTCATGCTAATCAAAAGAAATGACATACCTTGAAGAAG
A04_5277814_A2	GAAGGTCGGAGTCAACGGATTAAAATCAAAAGAAATGACATACCTTGAAGAAA
A04_5277814_C	CGAGAAGACCTCTTTGATTCTCTTAGAAAA
A04_5314176_A1	GAAGGTGACCAAGTTCATGCTTACCATATACAAGTTTATGTTAGACCATTC
A04_5314176_A2	GAAGGTCGGAGTCAACGGATTCTACCATATACAAGTTTATGTTAGACCATTT
A04_5314176_C	TGGGTAATTTTAGGATGTTTAGTTAAATTTCTAAT
A04_5326733_A1	GAAGGTGACCAAGTTCATGCTCCTCAGTGTTTTAAGAATTTCAATACTACT
A04_5326733_A2	GAAGGTCGGAGTCAACGGATTCCTCAGTGTTTTAAGAATTTCAATACTACA
A04_5326733_C	CTGTTATTCTGAAGATGCAAGACCGAAAT
A04_5398232A1	GAAGGTGACCAAGTTCATGCTCAAGACTCCAGTGAAGAGATTTCTG
A04_5398232A2	GAAGGTCGGAGTCAACGGATTGCAAGACTCCAGTGAAGAGATTTCTT
A04_5398232C	ATTTTTCCCAAGCTGCGAATATTTGACATTT
A04_5572917A1	GAAGGTGACCAAGTTCATGCTTGTGTTTAATTATTTTTTGTTTGTCTTTTTGTTAG
A04_5572917A2	GAAGGTCGGAGTCAACGGATTTTGTGTTTAATTATTTTTTGTTTGTCTTTTTGTTAT
A04_5572917C	GTACTATTTTCAGAATTATGGTTTGATACTTTTTAA
A04_5600861A1	GAAGGTGACCAAGTTCATGCTGTCTCCTTCTCTCGGTACAGTG
A04_5600861A2	GAAGGTCGGAGTCAACGGATTCGTCTCCTTCTCTCGGTACAGTT
A04_5600861C	GGTCTCCTTCTTCCAGGCTGCAT
BrLRR1-1-F	CTTCAGGCTACTTGTATCGTCTG
BrLRR1-1-R	GCGTAGCGTGCAGCAACAATC
BrLRR1-2-F	GACGATTCACATTCATTCGGCATC
BrLRR1-2-R	GAGAAGCCAACTTGCATATTGTCTTAG
BrLRR1-3-F	CCAATACCACAAGGCACTCAAATTC
BrLRR1-3-R	CAGTCACGTTTATATGAACTGAGAATATG
BrLRR1-F	ATGATACGGAGCTTGTGTTTTATCTTCTC
BrLRR1-R	CTACCGTGGAAATGCGAGGTAG
BrLRR2-F	ATGCCCTCTTTTAGTGAGAGGACG
BrLRR2-R	TCAAAGCTTACTGGTTACCATTCCATC
BrRLP47-1-F	CATCATTTACATCATGGTCGCAGC
BrRLP47-1-R	CTTGACAGGAGACTTGTTAAGACAAG
BrRLP47-2-F	CTTCTTGCTAAGAAAGACAGTCCATG
BrRLP47-2-R	CTTCAGAGGCTACTGAGTGTTTG
BrRLP47-F	ATGCATTCTTGTAGTGAGAGGAAGATG
BrRLP47-R	TTATGCAAAAGAGCGAAAGATTCTCATGAAC
BrRLP48-1-F	CACAGATTCTCAATAAGAGTGGCAAAAC
BrRLP48-1-R	GAGATTCTGCATCTTGACAACAATATCTG
BrRLP48-2-F	GTCTCTGTGATTGACGTTCTTGAAG
BrRLP48-2-R	AGGCTCCACACGGCCGAG
BrRLP48-F	ATGATACATTCTTGTAGTGAGAGGAAGATG
BrRLP48-R	TCAAGCAAAAGAACGAAAGATTCTCATGAG
BrRLP48-promoter-F	GCAGTCAGTGTTGTTCCTCCAAG
BrRLP48-promoter-F-1	GTCGGGTTCGGACATTTAGGATC
BrRLP48-promoter-F-2	GGTCTATTCGGATCGGGTCTATTC
BrRLP48-promoter-R1000	GGATCCACCCTTGACAATACTCC
BrRLP48-promoter-R1500	GCCATATTCTAGGTCTTTTGAGTCTGTA
BrRLP48-promoter-R2000	AGCGGGACGATCGTTCGGTC
BrLRR1-RT-2-F	TTCGGATATTGTTTCAGTTATGTCTGTTGG
BrLRR1--RT-2-R	GCGAGGTAGTTTCTTTGGCATGAGC
BrLRR2-RT-1-F	AATTGAAGGCCAAGTACCAGAGTG
BrLRR2-RT-1-R	TACTATTGTTCCGAAGATTCAGCAC
BrRLP47-RT-F	CATTGGATTACTTTGCTGGTTGG
BrRLP47-RT-R	ATCTGAGTGCCTTGTGGTATTGG
BrRLP48-RT-1-F	AATATGGATCTGGTTGGGAGTGGTT
BrRLP48-RT-1-R	CTTTGAATCTGAGTGCCTTGTGGAAT
BrRLP47-RNAi-XhoI-F	CTCGAGCTACAACATCTTCAGAGCCTTAATCTTAG
BrRLP47-RNAi-KpnI-R	GGTACCGATCAAGATGAGTGAGATAAGAAAGATTCC
BrRLP47-RNAi-ClaI-R	ATCGATGATCAAGATGAGTGAGATAAGAAAGATTCC
BrRLP47-RNAi-BamHI-F	GGATCCCTACAACATCTTCAGAGCCTTAATCTTAG
BrRLP48-RNAi-XhoI-F	CTCGAGCTTCAGCGGTTTCATACCTCAGTG
BrRLP48-RNAi-KpnI-R	GGTACCCCTGATAACCTATTGTGACCAACATC
BrRLP48-RNAi-ClaI-R	ATCGATCCTGATAACCTATTGTGACCAACATC
BrRLP48-RNAi-BamHI-F	GGATCCCTTCAGCGGTTTCATACCTCAGTG
